# Supplementary material for: Circulating microRNAs as biomarkers for diffuse myocardial fibrosis in patients with hypertrophic cardiomyopathy
Source: J Transl Med. 2015 Sep 24;13:314. doi: 10.1186/s12967-015-0672-0 (PMC4581079; doi:10.1186/s12967-015-0672-0)
Supplement: Supplementary file 1 — Additional file 1. Human plasma/serum miRNA PCR array data. [file 12967_2015_672_MOESM1_ESM.xlsx]

## Sheet: data
Human plasma/serum miRNA PCR array
		control	control	control	control	T1<470	T1<470	T1<470	T1<470	T1>470	T1>470	T1>470	T1>470	control	control	control	control	T1<470	T1<470	T1<470	T1<470	T1>470	T1>470	T1>470	T1>470	control	control	control	control		T1<470	T1<470	T1<470	T1<470	T1>470	T1>470	T1>470	T1>470	control	control	control	control	T1<470	T1<470	T1<470	T1<470	T1>470	T1>470	T1>470
Well	Sample Name	#1	#2	#3	#4	#5	#6	#7	#8	#9	#10	#11	#12	DCt#1	DCt#2	DCt#3	DCt#4	DCt#5	DCt#6	DCt#7	DCt#8	DCt#9	DCt#10	DCt#11	DCt#12	2-DCt #1	2-DCt #2	2-DCt#3	2-DCt #4	2- DCt mean control group	2-DCt #5	2-DCt #6	2-DCt #7	2-DCt #8	2-DCt #9	2-DCt #10	2-DCt #11	2-DCt #12	#1 fold	#2 fold	#3 fold	#4 fold	#5 fold	#6 fold	#7 fold	#8 fold	#9 fold	#10 fold	#11 fold
A1	let-7a	26.8624	25.7045	23.2343	24.4863	22.417	27.4566	22.41	23.9126	26.2006	24.5167	23.5447	23.8404	-4.18764	-5.04548	-6.19571	-5.89367	-7.24297	-4.21343	-7.14998	-8.10743	-3.96936	-4.80329	-6.40526	-8.00965	18.2223	33.0249	73.2986	59.4528	45.9997	151.479	18.551	142.023	275.791	15.6638	27.9213	84.7572	257.718	0.396141	0.717938	1.59346	1.29246	3.29305	0.403286	3.08748	5.9955	0.34052	0.606988	1.84256
A2	miR-1	26.0114	26.4493	26.5836	23.1709	22.7429	27.4075	23.3729	25.3209	28.2136	26.3463	24.1814	24.5138	-5.0386	-4.30075	-2.84642	-7.20907	-6.91707	-4.26249	-6.18713	-6.69912	-1.95642	-2.97375	-5.76861	-7.33619	32.8678	19.7085	7.19213	147.961	51.9324	120.849	19.1928	72.8639	103.905	3.88097	7.85574	54.5162	161.589	0.632896	0.379503	0.13849	2.84911	2.32705	0.369573	1.40305	2.00078	0.0747313	0.151269	1.04975
A3	miR-100	24.3283	24.4075	23.545	22.9287	22.731	23.3609	20.8095	22.7	23.7839	22.4939	21.7781	22.4862	-6.72172	-6.34249	-5.88499	-7.45128	-6.92896	-8.30907	-8.75048	-9.32	-6.38614	-6.82608	-8.17188	-9.36377	105.545	81.1485	59.0959	175.008	105.199	121.85	317.161	430.683	639.145	83.6412	113.463	288.391	658.834	1.00329	0.771378	0.561752	1.66358	1.15828	3.01486	4.09397	6.07556	0.795073	1.07856	2.74138
A4	miR-106a	24.8515	25.2769	22.7132	21.3277	20.72	23.901	20.2977	22.72	23.7339	22.3482	20.7833	22.7597	-6.19852	-5.4731	-6.71685	-9.05232	-8.94	-7.76899	-9.26228	-9.3	-6.43614	-6.97184	-9.16674	-9.09034	73.4413	44.4187	105.19	530.907	188.489	491.143	218.122	614.08	630.346	86.5909	125.526	574.729	545.086	0.389631	0.235657	0.558067	2.81664	2.60568	1.15721	3.2579	3.3442	0.459395	0.66596	3.04913
A5	miR-10b	26.8061	26.9813	24.6726	23.5126	20.8351	25.2538	21.6875	23.0515	24.8856	23.6183	22.7168	23.9406	-4.24388	-3.76873	-4.75742	-6.86741	-8.82491	-6.41624	-7.87254	-8.96847	-5.28445	-5.70172	-7.23324	-7.90945	18.9468	13.6302	27.0474	116.76	44.0962	453.485	85.4042	234.353	500.933	38.9742	52.0461	150.46	240.425	0.42967	0.3091	0.613373	2.64786	10.284	1.93677	5.31459	11.36	0.883844	1.18028	3.41208
A6	miR-122	26.8603	27.0234	26.8253	25.9953	27.3752	26.5569	24.2679	26.38	26.4829	25.625	24.8218	25.5029	-4.1897	-3.72664	-2.60472	-4.38466	-2.28484	-5.11309	-5.29215	-5.64	-3.68711	-3.695	-5.12819	-6.34712	18.2485	13.2382	6.08274	20.8889	14.6146	4.8731	34.6092	39.1828	49.8665	12.8805	12.9511	34.9734	81.4089	1.24865	0.905824	0.41621	1.42932	0.333441	2.36813	2.68108	3.41211	0.881343	0.886177	2.39305
A7	miR-124	28.4366	26.9089	28.4823	27.4073	25.2319	29.2674	25.5391	25.99	27.9374	27.629	25.6928	27.6887	-2.61338	-3.84106	-0.947732	-2.97271	-4.4281	-2.40264	-4.02087	-6.03	-2.23255	-1.69105	-4.25721	-4.16133	6.11937	14.3309	1.92884	7.85012	7.55732	21.5274	5.28769	16.2331	65.3448	4.69965	3.22891	19.1226	17.8931	0.809728	1.8963	0.255228	1.03874	2.84855	0.699677	2.148	8.64656	0.621868	0.427257	2.53034
A8	miR-125b	30.469	30.2644	31.0566	36.2253	33.6462	31.1905	31.4798	32.1236	29.8145	30.4293	30.1719	31.6551	-0.580972	-0.485585	1.62656	5.8453	3.98621	-0.47952	1.91983	0.103623	-0.355507	1.10926	0.22192	-0.194888	1.49586	1.40015	0.32386	0.0173936	0.809316	0.0631001	1.39428	0.264285	0.930693	1.27944	0.463531	0.857424	1.14464	1.8483	1.73005	0.400165	0.0214917	0.0779671	1.72279	0.326554	1.14997	1.58088	0.572744	1.05944
A9	miR-126	26.0967	25.1841	23.5926	22.4585	23.1539	23.2376	20.7174	22.6	24.1191	22.6321	20.7558	22.1695	-4.9533	-5.56586	-5.83738	-7.9215	-6.50607	-8.43237	-8.84258	-9.42	-6.05086	-6.68793	-9.19424	-9.6805	30.9807	47.3686	57.1778	242.442	94.4924	90.8912	345.46	459.072	685.019	66.2965	103.102	585.792	820.583	0.327864	0.501296	0.605105	2.56574	0.961889	3.65595	4.8583	7.24946	0.701607	1.09112	6.19936
A10	miR-133a	20.5445	20.5516	17.8993	16.7587	15.8926	19.3712	16.0855	16.5441	18.8853	17.9587	16.3994	18.2297	-10.5055	-10.1984	-11.5307	-13.6213	-13.7674	-12.2988	-13.4745	-15.4759	-11.2847	-11.3613	-13.5506	-13.6203	1453.69	1174.93	2958.7	12601.8	4547.28	13944.2	5038.41	11382	45573.1	2494.87	2630.83	11999.1	12592.7	0.319683	0.258382	0.650652	2.77128	3.06649	1.10801	2.50303	10.0221	0.548651	0.578551	2.63875
A11	miR-133b	32.3125	31.7499	33.2229	30.7337	29.021	33.6761	32.1338	31.3018	31.2823	32.0289	31.4935	32.6011	1.26251	0.999885	3.79286	0.353654	-0.639005	2.00609	2.57375	-0.718227	1.1123	2.70887	1.54349	0.751111	0.416818	0.50004	0.0721499	0.7826	0.442902	1.55725	0.248947	0.167967	1.64516	0.462555	0.15295	0.343054	0.594146	0.941107	1.12901	0.162903	1.76698	3.51603	0.562082	0.379241	3.7145	1.04437	0.345336	0.77456
A12	miR-134	32.0615	31.6352	31.9115	32.5568	31.7821	32.6248	31.3953	35.547	31.297	30.4836	31.9646	32.4534	1.01149	0.885217	2.48146	2.1768	2.12213	0.954812	1.83529	3.52697	1.12698	1.16358	2.01456	0.603383	0.496033	0.541406	0.179063	0.221166	0.359417	0.229708	0.515909	0.280235	0.0867513	0.457873	0.446405	0.24749	0.658209	1.3801	1.50635	0.498204	0.615346	0.639112	1.4354	0.779694	0.241367	1.27393	1.24203	0.688587
B1	miR-141	28.779	28.7161	27.8647	27.3952	25.5856	27.6193	24.5044	27.68	30.0509	28.0963	25.5612	27.2728	-2.27102	-2.03393	-1.56526	-2.98482	-4.0744	-4.05069	-5.05555	-4.34	-0.119063	-1.22365	-4.38877	-4.57724	4.82666	4.09519	2.95931	7.91627	4.94936	16.8468	16.5722	33.2563	20.2521	1.08603	2.33537	20.9484	23.872	0.975209	0.827419	0.597919	1.59945	3.40383	3.34835	6.71931	4.09187	0.219428	0.471854	4.23254
B2	miR-143	33.232	33.2942	32.923	34.3278	29.8288	33.8158	31.9202	33.4915	32.0344	32.5386	33.7743	38.3578	2.18203	2.54415	3.493	3.94777	0.168807	2.14578	2.36016	1.47145	1.86442	3.21861	3.82433	6.50778	0.220365	0.171448	0.088818	0.0648041	0.136359	0.889578	0.225973	0.194769	0.360619	0.274634	0.107424	0.070593	0.0109892	1.61607	1.25733	0.651354	0.475246	6.5238	1.6572	1.42836	2.64463	2.01406	0.787804	0.5177
B3	miR-146a	29.9268	29.8501	28.0775	25.49	23.1984	27.373	24.2009	26.8591	29.0966	27.2369	26.2122	26.8455	-1.12318	-0.899855	-1.35248	-4.88999	-6.4616	-4.29699	-5.35912	-5.16087	-1.0734	-2.08313	-3.73783	-5.00447	2.17826	1.86588	2.55351	29.6507	9.06208	88.1324	19.6572	41.0445	35.7747	2.10439	4.23725	13.3413	32.0994	0.240371	0.2059	0.281779	3.27195	9.7254	2.16917	4.52926	3.94773	0.232219	0.46758	1.47222
B4	miR-150	21.9685	22.3626	20.2287	19.9133	18.7237	22.0365	18.3553	21.03	21.8487	20.5517	19.1766	20.8823	-9.08145	-8.38737	-9.20125	-10.4667	-10.9363	-9.63348	-11.2047	-10.99	-8.32127	-8.76829	-10.7734	-10.9677	541.738	334.849	588.644	1415.07	720.076	1959.51	794.269	2360.25	2033.85	319.853	436.033	1750.36	2002.68	0.752334	0.465019	0.817474	1.96517	2.72126	1.10303	3.27778	2.8245	0.444193	0.605537	2.43079
B5	miR155	24.6694	23.3909	20.1372	21.3416	22.3574	23.275	20.2289	21.64	23.5852	22.592	20.537	22.3869	-6.38064	-7.35906	-9.29277	-9.03841	-7.30258	-8.39503	-9.33113	-10.38	-6.58482	-6.72804	-9.41299	-9.46307	83.3228	164.172	627.196	525.816	350.127	157.868	336.632	644.097	1332.57	95.9908	106.008	681.7	705.78	0.237979	0.468892	1.79134	1.50179	0.450888	0.961457	1.83961	3.80598	0.27416	0.302772	1.94701
B6	miR-17	29.9651	29.1908	27.9589	27.9448	28.0184	30.3525	26.5608	26.9396	29.1241	28.6852	27.4494	27.9363	-1.08486	-1.55916	-1.47106	-2.43517	-1.64164	-1.31752	-2.9992	-5.08038	-1.04592	-0.634769	-2.50056	-3.91374	2.12117	2.94682	2.77226	5.4083	3.31214	3.12021	2.49237	7.99555	33.8334	2.06468	1.55269	5.65906	15.0714	0.640424	0.889704	0.837	1.63287	0.942054	0.752497	2.41402	10.215	0.623368	0.468787	1.70858
B7	miR-17*	24.8174	25.0943	22.5848	21.2672	18.5947	23.6969	20.1728	20.56	23.4274	22.2315	20.595	22.677	-6.23264	-5.65572	-6.84522	-9.11284	-11.0653	-7.97309	-9.3872	-11.46	-6.74256	-7.0885	-9.35501	-9.17303	75.1991	50.4129	114.979	553.653	198.561	2142.87	251.269	669.622	2817.08	107.081	136.098	654.844	577.241	0.37872	0.253891	0.57906	2.78833	10.792	1.26545	3.37237	14.1875	0.539285	0.685421	3.29795
B8	miR-18a	31.1432	32.3742	30.8364	29.3813	25.8564	30.2234	27.6083	28.4677	30.7823	29.4971	28.9408	29.9457	0.0931723	1.62424	1.4064	-0.998651	-3.80364	-1.44663	-1.95168	-3.55231	0.612261	0.177115	-1.00921	-1.9043	0.937459	0.32438	0.377251	1.99813	0.909305	13.964	2.7257	3.86824	11.7314	0.654171	0.88447	2.01281	3.74328	1.03096	0.356734	0.414878	2.19743	15.3568	2.99757	4.25406	12.9015	0.719418	0.972688	2.21357
B9	MiR-192	26.0439	26.623	24.2566	22.658	20.5364	24.4443	21.02	22.4748	24.6941	23.4748	22.1354	24.1325	-5.00613	-4.12702	-5.17335	-7.72204	-9.12362	-7.22574	-8.54	-9.54517	-5.47586	-5.84515	-7.81459	-7.71749	32.1363	17.4725	36.0856	211.138	74.208	557.808	149.681	372.217	747.107	44.5038	57.4865	225.126	210.472	0.433057	0.235454	0.486277	2.84521	7.51681	2.01704	5.01586	10.0677	0.599717	0.774667	3.03371
B10	miR-195	24.0825	24.5273	23.7289	23.8404	24.0659	23.8984	21.47	22.6027	23.1901	23.4021	22.4003	21.3893	-6.96746	-6.22267	-5.70114	-6.53956	-5.5941	-7.77161	-8.08997	-9.4173	-6.97986	-5.91786	-7.54972	-10.4607	125.145	74.6812	52.0253	93.0257	86.2194	48.3049	218.519	272.474	683.737	126.225	60.4581	187.367	1409.21	1.45148	0.866176	0.603407	1.07894	0.560255	2.53445	3.16024	7.9302	1.464	0.701212	2.17314
B11	miR-196a	19.5432	19.7215	17.4862	16.5118	16.6427	18.5103	14.7439	16.198	17.9004	16.6041	15.5685	15.9865	-11.5068	-11.0285	-11.9438	-13.8682	-13.0173	-13.1597	-14.8161	-15.822	-12.2696	-12.7159	-14.3815	-15.8635	2910.09	2088.82	3939.63	14953.5	5973.01	8290.93	9151.22	28846	57927.6	4937.5	6727.63	21343.6	59619.5	0.487207	0.34971	0.659573	2.50351	1.38807	1.5321	4.8294	9.69823	0.826636	1.12634	3.57334
B12	miR19a	32.7207	31.5009	32.0368	31.7812	30.6017	33.6184	30.4247	32.69	31.3503	31.6226	30.9591	33.3604	1.67074	0.750913	2.60684	1.40121	0.941735	1.94842	0.864707	0.670003	1.1803	2.30256	1.00907	1.51043	0.314091	0.594227	0.164158	0.378611	0.362772	0.520606	0.259099	0.549158	0.628506	0.441259	0.202704	0.496865	0.351007	0.865809	1.63802	0.45251	1.04366	1.43508	0.714221	1.51378	1.73251	1.21635	0.558763	1.36964
C1	miR-19b	26.1089	26.3609	24.1128	22.1428	17.6319	24.1099	21.1065	22.4175	24.1317	23.2812	21.6914	23.8267	-4.94109	-4.38905	-5.31718	-8.23721	-12.0281	-7.56007	-8.45354	-9.60253	-6.03827	-6.03883	-8.25862	-8.02334	30.7196	20.9525	39.8687	301.75	98.3228	4176.7	188.716	350.566	777.411	65.7207	65.746	306.261	260.176	0.312436	0.213099	0.405488	3.06898	42.4794	1.91935	3.56546	7.90673	0.668417	0.668675	3.11486
C2	miR-200a	25.7744	26.3197	23.9876	22.0119	17.6304	24.016	21.0545	22.2882	23.9227	23.3436	21.7916	23.7706	-5.27556	-4.43028	-5.44236	-8.36812	-12.0296	-7.65403	-8.50554	-9.7318	-6.24733	-5.97642	-8.15836	-8.0794	38.7349	21.5599	43.4824	330.412	108.547	4181.01	201.415	363.432	850.283	75.9683	62.9626	285.701	270.484	0.356849	0.198623	0.400585	3.04394	38.5179	1.85555	3.34815	7.8333	0.699864	0.580048	2.63204
C3	miR-200b	33.4058	34.384	33.6825	33.8482	31.2643	35.3813	34.9462	35.4838	32.9183	33.6738	32.5274	36.9878	2.35585	3.63397	4.25249	3.46816	1.60433	3.71128	5.38622	3.4638	2.74829	4.35384	2.57737	5.13783	0.195352	0.0805502	0.0524655	0.0903607	0.104682	0.328889	0.0763471	0.0239103	0.0906345	0.148828	0.048906	0.167546	0.0284027	1.86615	0.769474	0.501189	0.86319	3.14179	0.729323	0.228408	0.865806	1.42171	0.467185	1.60052
C4	miR-200c	26.7765	27.1351	25.7261	25.2003	25.2709	26.7384	24.1714	24.132	26.7045	26.1327	24.6082	25.6148	-4.2735	-3.61486	-3.7039	-5.17967	-4.38914	-4.93158	-5.38857	-7.88805	-3.46554	-3.18727	-5.34183	-6.23517	19.3398	12.2513	13.0312	36.2441	20.2166	20.9538	30.5178	41.8911	236.886	11.0466	9.10883	40.5557	75.3309	0.956631	0.606001	0.644579	1.79279	1.03646	1.50954	2.07211	11.7174	0.546415	0.450562	2.00606
C5	miR-203	26.5239	26.1565	25.285	24.6304	24.6613	26.4078	23.5415	24.16	26.2229	25.4752	24.1988	24.8485	-4.5261	-4.59351	-4.14497	-5.74956	-4.99868	-5.2622	-6.01848	-7.86	-3.94706	-3.84477	-5.7512	-7.00148	23.0405	24.1426	17.6913	53.801	29.6688	31.9706	38.3777	64.8252	232.325	15.4235	14.3678	53.8621	128.131	0.776589	0.813737	0.596291	1.81338	1.07758	1.29354	2.18496	7.8306	0.519855	0.484272	1.81544
C6	miR-205	30.7092	31.9472	31.2145	28.9834	32.8815	32.1669	30.5396	36.774	30.5963	30.5462	29.5251	29.3707	-0.340807	1.19725	1.78446	-1.39662	3.22146	0.496888	0.979587	4.75403	0.426277	1.22622	-0.424868	-2.47932	1.26646	0.436106	0.290284	2.63285	1.15643	0.107212	0.708633	0.507125	0.0370591	0.74418	0.427435	1.34245	5.57634	1.09515	0.377115	0.251019	2.27671	0.0927102	0.612779	0.438528	0.0320462	0.643517	0.369618	1.16086
C7	miR-208a	31.8404	32.0843	32.0736	31.5481	33.0614	32.2637	31.5222	29.9078	31.0429	32.1244	29.6662	31.0544	0.790396	1.33435	2.64363	1.16806	3.40144	0.593713	1.96222	-2.11218	0.872864	2.80436	-0.283833	-0.795613	0.578185	0.396572	0.160026	0.44502	0.394951	0.0946375	0.662635	0.256633	4.32345	0.546062	0.143154	1.21742	1.73581	1.46394	1.0041	0.405179	1.12677	0.239619	1.67777	0.649786	10.9468	1.38261	0.36246	3.08247
C8	miR-20a	34.0285	34.5476	34.8692	36.7438	35.8036	34.0545	35.4511	32.8968	36.1726	34.007	32.0486	35.1205	2.97855	3.79757	5.43917	6.36378	6.14359	2.38448	5.89112	0.876809	6.0026	4.68705	2.09861	3.27053	0.126873	0.0719147	0.0230488	0.0121426	0.0584947	0.0141447	0.191514	0.0168499	0.544571	0.0155969	0.0388202	0.233483	0.103627	2.16896	1.22942	0.394032	0.207585	0.241812	3.27404	0.288058	9.30975	0.266638	0.663654	3.99152
C9	miR-21	23.5165	23.9794	21.4808	19.9862	17.8132	22.652	19.0934	19.6205	22.2529	21.222	19.6223	21.216	-7.53347	-6.77057	-7.94915	-10.3938	-11.8468	-9.01795	-10.4666	-12.3995	-7.91708	-8.098	-10.3277	-10.634	185.268	109.18	247.135	1345.41	471.749	3683.24	518.41	1415.03	5402.81	241.7	273.993	1285.09	1589.12	0.392727	0.231437	0.523869	2.85197	7.80763	1.09891	2.99953	11.4527	0.512349	0.580803	2.7241
C10	miR-210	15.8009	16.2875	14.9693	14.4037	14.7084	15.6998	13.2434	13.9797	15.3457	14.5958	13.7876	14.5605	-15.2491	-14.4625	-14.4607	-15.9763	-14.9516	-15.9702	-16.3166	-18.0403	-14.8243	-14.7242	-16.1624	-17.2895	38943.7	22575.5	22547.7	64468.7	37133.9	31687.8	64197	81619.1	269569	29010.8	27067	73345.6	160197	1.04874	0.607948	0.6072	1.73612	0.853338	1.7288	2.19797	7.25937	0.781248	0.728904	1.97517
C11	miR-214	28.759	30.7356	29.8333	29.2176	29.3465	29.1454	28.1831	27.3248	28.3709	28.9734	28.5447	30.2975	-2.29096	-0.0144051	0.4033	-1.16244	-0.313495	-2.52458	-1.3769	-4.69523	-1.79914	-0.346576	-1.40534	-1.55253	4.89381	1.01003	0.756127	2.23835	2.22458	1.24271	5.75407	2.5971	25.9063	3.48012	1.27154	2.6488	2.9333	2.19988	0.454034	0.339896	1.00619	0.558629	2.58659	1.16746	11.6455	1.56439	0.571586	1.1907
C12	miR-215	31.1904	30.258	31.9052	32.2967	32.0478	32.0336	30.7594	29.563	30.2331	30.9576	30.4677	31.7251	0.140444	-0.491996	2.47521	1.91673	2.38778	0.36363	1.1994	-2.45697	0.0631445	1.63759	0.517711	-0.12493	0.90724	1.40639	0.179841	0.264854	0.689581	0.191077	0.777207	0.435457	5.49062	0.957176	0.321393	0.698479	1.09046	1.31564	2.03948	0.260798	0.384079	0.277091	1.12707	0.631481	7.96226	1.38805	0.46607	1.0129
D1	miR-221	26.7556	27.0988	27.698	28.5301	29.0124	27.2095	26.2503	27.1962	27.8949	28.1288	26.0557	27.6248	-4.29442	-3.65124	-1.73197	-1.84993	-0.647576	-4.46052	-3.30973	-4.82382	-2.27509	-1.1912	-3.89429	-4.22524	19.6222	12.5641	3.3218	3.60481	9.77824	1.56653	22.0167	9.9158	28.3214	4.84029	2.28343	14.8696	18.7035	2.00672	1.28491	0.339714	0.368657	0.160206	2.2516	1.01407	2.89637	0.495006	0.233521	1.52068
D2	miR-222	27.0107	26.5706	25.9796	23.1352	21.5613	25.3291	22.3559	24.35	25.5679	24.9979	23.1263	24.776	-4.03927	-4.17937	-3.45037	-7.24479	-8.09869	-6.34091	-7.20408	-7.67	-4.60208	-4.32214	-6.82369	-7.07402	16.4415	18.1183	10.9311	151.67	49.2901	274.126	81.0594	147.45	203.657	24.2864	20.003	113.276	134.739	0.333566	0.367584	0.22177	3.07708	5.56147	1.64454	2.99147	4.13181	0.492724	0.405821	2.29814
D3	miR-223	29.1216	28.4511	28.1266	25.8499	23.6633	28.041	24.5995	26.86	28.081	27.2358	25.8303	27.2035	-1.9284	-2.29895	-1.30336	-4.53013	-5.99668	-3.62905	-4.96049	-5.16	-2.08904	-2.08418	-4.1197	-4.6465	3.80632	4.92098	2.46804	23.1049	8.57505	63.853	12.3724	31.1356	35.7532	4.25464	4.24035	17.3841	25.0459	0.443883	0.573872	0.287816	2.69443	7.44637	1.44283	3.63095	4.16944	0.496165	0.494499	2.02729
D4	miR-224	15.9513	15.5884	13.7372	12.9098	13.9029	14.4011	11.4043	13.85	14.926	13.7555	11.856	12.8372	-15.0987	-15.1616	-15.6928	-17.4702	-15.7571	-17.2689	-18.1557	-18.17	-15.244	-15.5645	-18.094	-19.0128	35088	36651.9	52968.1	181579	76571.6	55379.5	157927	292016	294927	38805.1	48460.7	279786	528955	0.458238	0.478662	0.691745	2.37135	0.723238	2.06248	3.81363	3.85165	0.506782	0.63288	3.65391
D5	miR-23a	28.4066	27.252	25.0591	23.6865	25.135	26.623	24.3811	24.41	27.6728	26.9599	24.1772	25.6062	-2.64342	-3.49805	-4.37091	-6.69351	-4.52503	-5.04702	-5.17891	-7.61	-2.49716	-2.36011	-5.77281	-6.24375	6.24811	11.2984	20.6907	103.501	35.4346	23.0235	33.0602	36.2249	195.361	5.64572	5.13411	54.675	75.7803	0.176328	0.318852	0.583911	2.92091	0.649745	0.932992	1.0223	5.51328	0.159328	0.14489	1.54298
D6	miR-25	19.7762	18.6738	17.2958	16.3159	16.3549	18.3111	15.2824	16.76	18.1238	17.2095	15.4263	16.68	-11.2738	-12.0762	-12.1342	-14.0641	-13.3051	-13.3589	-14.2776	-15.26	-12.0462	-12.1105	-14.5237	-15.17	2475.96	4318.27	4495.29	17128.5	7104.49	10121.5	10505.8	19860.5	39239	4229.21	4422.17	23554.5	36864.9	0.348507	0.607823	0.632738	2.41093	1.42466	1.47876	2.79548	5.52312	0.595286	0.622447	3.31544
D7	miR-27a	21.269	20.5859	19.9226	18.7143	19.1304	20.0407	17.1735	18.56	20.0778	19.5138	17.6099	17.0408	-9.78097	-10.1641	-9.50737	-11.6657	-10.5296	-11.6293	-12.3865	-13.46	-10.0922	-9.80621	-12.3401	-14.8092	879.761	1147.37	727.783	3248.81	1500.93	1478.16	3167.88	5354.35	11268.4	1091.57	895.287	5184.77	28708.6	0.586144	0.764439	0.484888	2.16453	0.984829	2.11061	3.56735	7.50764	0.727259	0.596488	3.45437
D8	miR-296-5p	23.4495	23.5836	20.7428	19.6081	17.8891	22.124	18.6673	19.8883	21.7679	20.294	18.8976	21.1323	-7.60053	-7.16641	-8.68716	-10.7719	-11.7709	-9.546	-10.8927	-12.1317	-8.40212	-9.02598	-11.0524	-10.7177	194.083	143.65	412.189	1748.46	624.594	3494.62	747.537	1901.24	4487.54	338.291	521.302	2123.79	1684.04	0.310734	0.229989	0.659931	2.79935	5.59503	1.19684	3.04396	7.18473	0.541618	0.834625	3.40027
D9	miR-29a	34.1725	34.1333	33.0869	32.473	30.3108	34.2843	31.3841	29.7421	32.3449	31.9103	31.1081	35.9407	3.12251	3.3833	3.65692	2.09302	0.650773	2.6143	1.82415	-2.27793	2.17491	2.59028	1.15814	4.09074	0.114824	0.095835	0.0792787	0.234389	0.131082	0.636939	0.163312	0.282408	4.84983	0.221456	0.166054	0.448089	0.05869	0.87597	0.731109	0.604804	1.78812	4.8591	1.24588	2.15444	36.9985	1.68945	1.26679	3.4184
D10	miR-30d	29.2224	29.4894	26.5337	25.5124	23.0209	27.5449	24.03	26.1107	27.8699	26.0809	24.9178	28.4884	-1.82757	-1.2606	-2.89631	-4.86758	-6.63913	-4.12505	-5.53	-5.90929	-2.30014	-3.23913	-5.03224	-3.36162	3.5494	2.39595	7.44521	29.1936	10.646	99.6727	17.4487	46.2057	60.0999	4.92506	9.44225	32.7232	10.2789	0.333401	0.225056	0.699341	2.7422	9.36243	1.63899	4.34018	5.64529	0.462619	0.886927	3.07374
D11	miR-34a	24.9089	23.7377	22.1317	20.4529	19.2289	22.5351	19.7178	21.14	22.7747	21.7182	19.4763	21.7864	-6.14113	-7.01227	-7.29834	-9.92709	-10.4311	-9.13486	-9.84223	-10.88	-7.39528	-7.60181	-10.4737	-10.0636	70.5773	129.094	157.405	973.535	332.653	1380.58	562.169	917.923	1884.54	168.346	194.256	1422.03	1070.15	0.212165	0.388073	0.473181	2.92658	4.15021	1.68996	2.7594	5.6652	0.50607	0.58396	4.27482
D12	miR375	31.3748	30.6799	32.5381	32.8169	32.1738	32.0133	32.5021	33.19	33.6352	31.3265	31.8609	33.3327	0.324799	-0.0701492	3.10807	2.43689	2.51376	0.343343	2.94205	1.17	3.46519	2.00651	1.91088	1.48274	0.79841	1.04983	0.115979	0.184681	0.537224	0.175098	0.788213	0.130123	0.444421	0.0905468	0.248875	0.26593	0.35781	1.48618	1.95417	0.215886	0.343769	0.325932	1.4672	0.242214	0.827256	0.168546	0.463261	0.495009
E1	miR-423-5p	30.783	29.159	30.9637	30.3121	28.8043	29.5949	29.7318	27.78	29.7716	30.4653	26.3956	30.719	-0.26695	-1.59096	1.53368	-0.0678645	-0.85566	-2.07509	0.1718	-4.24	-0.398365	1.14528	-3.55437	-1.13097	1.20326	3.0125	0.345396	1.04816	1.40233	1.80959	4.21369	0.887735	18.8959	1.31801	0.452101	11.7482	2.19006	0.858045	2.14821	0.246302	0.747445	1.29041	3.00478	0.633043	13.4746	0.939874	0.322393	8.37766
E2	miR-499-5p	29.6797	29.4846	29.1409	28.8387	25.5095	29.6924	27.291	29.12	29.1489	29.0554	27.5372	29.08	-1.37035	-1.26536	-0.289119	-1.54128	-4.15054	-1.97756	-2.26896	-2.9	-1.02115	-0.264607	-2.41277	-2.77001	2.58533	2.40388	1.22189	2.91052	2.2804	17.7598	3.93827	4.81977	7.46426	2.02953	1.20131	5.32496	6.82112	1.13371	1.05414	0.535823	1.27632	7.78799	1.72701	2.11356	3.27322	0.889988	0.526797	2.3351
E3	miR-574-3p	34.3062	33.6762	33.0461	32.5353	31.3699	33.6678	30.6475	32.5695	33.4572	32.2515	31.5594	33.1976	3.25622	2.9262	3.61606	2.15529	1.7099	1.99775	1.08754	0.549485	3.28725	2.9315	1.6094	1.3476	0.10466	0.131561	0.0815563	0.224488	0.135566	0.305681	0.250389	0.470562	0.683264	0.102433	0.131078	0.327736	0.392944	0.772021	0.970452	0.601597	1.65593	2.25485	1.84699	3.47108	5.04007	0.755593	0.966891	2.41753
E4	miR-885-5p	34.1864	33.6835	34.0963	35.4399	35.1173	34.4754	33.3318	36.8181	32.1589	33.1824	34.4483	35.6791	3.13639	2.9335	4.66634	5.0599	5.4573	2.8054	3.77177	4.79807	1.98888	3.86245	4.49831	3.8291	0.113724	0.130897	0.0393814	0.029979	0.0784954	0.0227609	0.143051	0.0732122	0.0359448	0.251934	0.0687524	0.044246	0.0703599	1.4488	1.66757	0.501703	0.38192	0.289965	1.82241	0.932694	0.457922	3.20954	0.875877	0.563677
E5	miR-9	23.4962	22.9713	23.1102	21.5295	22.6243	22.5983	20.4136	21.77	23.2815	22.5967	20.056	21.3825	-7.55385	-7.77867	-6.31977	-8.85048	-7.03571	-9.07167	-9.14642	-10.25	-6.88853	-6.72332	-9.89397	-10.4675	187.903	219.59	79.8803	461.593	237.242	131.208	538.076	566.693	1217.75	118.483	105.662	951.442	1415.92	0.792034	0.925595	0.336704	1.94567	0.553057	2.26805	2.38867	5.13294	0.499418	0.445378	4.01044
E6	miR-92a	31.3504	29.1689	30.6116	28.7106	27.9848	28.9983	27.1601	27.99	29.5548	28.9218	26.4724	28.5779	0.30036	-1.58106	1.18158	-1.66943	-1.67525	-2.67171	-2.39994	-4.03	-0.615158	-0.39817	-3.47759	-3.27208	0.81205	2.99189	0.440868	3.18088	1.85642	3.19374	6.37183	5.27782	16.3362	1.53173	1.31783	11.1393	9.66037	0.437427	1.61164	0.237482	1.71345	1.72037	3.43231	2.84301	8.79982	0.825095	0.709878	6.00042
E7	miR-93	28.2795	28.3	27.1758	26.2788	26.9942	28.089	24.914	25.7538	28.8625	26.6092	26.0415	27.0763	-2.77049	-2.45003	-2.25417	-4.10121	-2.66576	-3.58102	-4.64604	-6.26624	-1.30754	-2.71084	-3.90854	-4.77371	6.82341	5.46426	4.77059	17.1627	8.55525	6.34564	11.9673	25.0378	76.9708	2.47519	6.54702	15.0171	27.3546	0.797569	0.638702	0.557622	2.00611	0.741724	1.39882	2.9266	8.9969	0.289318	0.765263	1.75531
E8	let-7c	22.4138	20.5114	20.821	19.3535	19.3315	20.1509	18.2436	18.99	20.5529	19.7006	18.155	18.163	-8.63617	-10.2386	-8.60899	-11.0265	-10.3285	-11.5191	-11.3164	-13.03	-9.61709	-9.61938	-11.795	-13.687	397.875	1208.12	390.45	2086.02	1020.62	1285.83	2934.91	2550.28	8364.13	785.296	786.542	3553.48	13188.1	0.389838	1.18372	0.382562	2.04388	1.25985	2.87562	2.49876	8.19516	0.769431	0.770653	3.48169
E9	miR-107	26.3913	26.2352	24.2424	22.8395	19.9633	25.3111	21.9391	24.81	24.8915	24.1619	22.5942	23.9051	-4.65869	-4.51481	-5.18765	-7.54052	-9.69669	-6.35891	-7.62094	-7.21	-5.27848	-5.15812	-7.35575	-7.94489	25.2583	22.8609	36.4449	186.176	67.685	829.841	82.0773	196.848	148.056	38.8133	35.7067	163.795	246.406	0.373175	0.337754	0.538449	2.75062	12.2603	1.21264	2.90829	2.18743	0.573441	0.527543	2.41997
E10	miR-10a	30.8262	31.2164	30.5865	29.7418	27.911	31.4033	28.2878	30.44	30.1774	29.676	29.1464	29.6459	-0.223758	0.466441	1.15647	-0.638175	-1.74901	-0.266656	-1.27222	-1.58	0.00736023	0.355985	-0.803602	-2.20406	1.16777	0.723748	0.448608	1.55636	0.974122	3.36127	1.20302	2.41533	2.9897	0.994911	0.781336	1.74545	4.60774	1.19879	0.742975	0.460526	1.59771	3.45057	1.23497	2.47949	3.06912	1.02134	0.802093	1.79182
E11	miR-128	28.8869	28.8831	27.6959	25.6798	24.0928	27.9804	24.8765	25.93	27.7143	26.3987	25.8811	27.5781	-2.16315	-1.86688	-1.73408	-4.70025	-5.56721	-3.68962	-4.68351	-6.09	-2.45567	-2.9213	-4.06891	-4.27192	4.47891	3.64743	3.32667	25.9966	9.3624	47.413	12.9029	25.6966	68.1197	5.48566	7.5753	16.7827	19.3187	0.478394	0.389583	0.355322	2.7767	5.06419	1.37816	2.74466	7.27588	0.585925	0.80912	1.79257
E12	miR-130b	24.8287	25.0074	24.2328	23.8306	24.2916	24.0799	21.7403	24.67	24.3404	23.421	22.6811	23.1362	-6.22127	-5.74257	-5.19722	-6.54941	-5.36837	-7.59011	-7.81972	-7.35	-5.82963	-5.89901	-7.26893	-8.71385	74.6088	53.541	36.6875	93.6632	64.6251	41.3085	192.686	225.928	163.144	56.8713	59.673	154.229	419.885	1.15449	0.828486	0.567697	1.44933	0.639201	2.9816	3.49598	2.52446	0.880018	0.923372	2.38652
F1	miR-145	25.7344	25.8602	24.7351	23.8196	23.2973	24.4958	22.7393	24.84	25.1893	24.0877	23.0618	23.7394	-5.31562	-4.88983	-4.69494	-6.56037	-6.36273	-7.17424	-6.82071	-7.18	-4.98067	-5.23232	-6.88818	-8.11061	39.8255	29.6473	25.9011	94.3776	47.4379	82.2949	144.431	113.041	145.009	31.5742	37.5911	118.453	276.399	0.83953	0.624971	0.546001	1.9895	1.73479	3.04464	2.38294	3.05682	0.66559	0.792427	2.49702
F2	miR-148a	29.8136	30.3615	29.7861	27.8768	26.27	29.9	27.66	28.14	29.1699	28.6921	28.3366	29.141	-1.23637	-0.388476	0.356051	-2.50319	-3.39	-1.77	-1.9	-3.88	-1.00007	-0.627873	-1.61336	-2.70903	2.35605	1.30901	0.7813	5.66938	2.52893	10.4831	3.41054	3.73213	14.723	2.0001	1.54529	3.05964	6.53884	0.931636	0.517614	0.308945	2.24181	4.14528	1.34861	1.47577	5.82182	0.790885	0.611042	1.20985
F3	miR-15a	30.0117	29.1942	27.482	24.2835	22.6457	26.9079	23.2655	24.1002	28.0273	26.5518	24.0882	25.6887	-1.03831	-1.55575	-1.94804	-6.09655	-7.01429	-4.76209	-6.29452	-7.91978	-2.14269	-2.76824	-5.86183	-6.16131	2.05382	2.93987	3.85849	68.4294	19.3204	129.274	27.135	78.4946	242.153	4.41586	6.81276	58.1549	71.5713	0.106303	0.152164	0.19971	3.54182	6.69108	1.40448	4.06278	12.5335	0.228559	0.35262	3.01002
F4	miR-184	24.4247	24.9911	22.7242	21.7137	20.0198	23.6624	20.2022	23.31	24.1249	22.598	20.9072	23.1046	-6.62529	-5.75889	-6.70576	-8.66629	-9.64023	-8.00765	-9.35775	-8.71	-6.0451	-6.722	-9.04284	-8.74541	98.7211	54.1498	104.384	406.267	165.881	797.994	257.36	656.09	418.766	66.0322	105.566	527.431	429.171	0.595133	0.326439	0.629273	2.44916	4.81066	1.55148	3.9552	2.5245	0.398071	0.636397	3.17958
F5	miR-193a-5p	27.874	27.5865	26.9779	24.8213	21.7133	25.5645	23.5212	24.2345	25.6021	25.0009	24.9406	26.9371	-3.17601	-3.1635	-2.45206	-5.55867	-7.94669	-6.10546	-6.03882	-7.78551	-4.5679	-4.31905	-5.00938	-4.91287	9.03804	8.96002	5.47198	47.133	17.6508	246.712	68.8535	65.7457	220.634	23.7178	19.9602	32.2088	30.1245	0.512048	0.507628	0.310014	2.67031	13.9774	3.90088	3.72481	12.5	1.34373	1.13084	1.82478
F6	miR-204	36.1405	34.8609	35.1506	34.7277	36.555	33.8785	33.1683	34.22	33.7535	34.2516	34.7574	36.0966	5.09053	4.1109	5.72062	4.34773	6.89502	2.20849	3.60828	2.2	3.5835	4.93157	4.80739	4.24664	0.0293493	0.0578756	0.0189636	0.0491138	0.0388256	0.00840216	0.216361	0.0819972	0.217638	0.0834178	0.0327679	0.0357134	0.0526787	0.755927	1.49066	0.488431	1.26499	0.216408	5.57263	2.11194	5.60552	2.14852	0.843977	0.919842
F7	miR-206	32.2259	32.0884	32.6805	31.6646	30.87	31.6646	30.142	31.06	31.2152	31.561	30.1014	32.4878	1.17593	1.33835	3.25049	1.28463	1.21	-0.00539085	0.582034	-0.96	1.04515	2.24102	0.151441	0.637803	0.442598	0.395472	0.105076	0.410475	0.338405	0.432269	1.00374	0.668021	1.94531	0.484594	0.211536	0.900351	0.642691	1.30789	1.16863	0.310504	1.21297	1.27737	2.9661	1.97403	5.74846	1.43199	0.625096	2.66057
F8	miR-211	35.9221	32.2827	30.9237	28.8369	28.8963	30.189	28.2668	30.65	31.3178	29.5525	29.171	30.3811	4.87213	1.53268	1.49369	-1.54314	-0.7637	-1.48097	-1.29319	-1.37	1.1478	0.232497	-0.779047	-1.46894	0.0341463	0.345635	0.355102	2.91427	0.912289	1.69784	2.79136	2.45069	2.58471	0.451314	0.85116	1.716	2.76819	0.0374293	0.378865	0.389243	3.19446	1.86108	3.05973	2.68631	2.83321	0.494705	0.932994	1.88098
F9	miR-26b	32.8319	32.1399	32.7342	30.8333	32.6075	32.4218	32.1412	30.97	30.9077	31.9043	30.5635	31.1882	1.78193	1.38993	3.30419	0.453269	2.94746	0.751836	2.58116	-1.05	0.737703	2.58429	0.613498	-0.661794	0.290794	0.381583	0.101237	0.730386	0.376	0.129636	0.593847	0.167107	2.07053	0.599693	0.166744	0.65361	1.58205	0.773388	1.01485	0.269248	1.94252	0.344777	1.57938	0.444433	5.50673	1.59493	0.443469	1.73832
F10	miR-30e	34.0147	33.7072	34.9064	32.6739	32.7648	33.7063	33.0572	32.2056	33.3244	32.5632	29.8882	32.4609	2.96466	2.95717	5.47639	2.29393	3.10477	2.03634	3.49716	0.185597	3.15441	3.24316	-0.0617678	0.610856	0.1281	0.128766	0.0224617	0.203919	0.120812	0.116244	0.243781	0.0885626	0.879285	0.112313	0.105611	1.04374	0.654808	1.06033	1.06584	0.185923	1.68791	0.962195	2.01786	0.733063	7.27814	0.929652	0.874183	8.63943
F11	miR-372	21.4784	21.8536	18.9244	18.768	18.1616	20.5614	17.2884	18.9642	20.3259	18.9263	18.1661	19.0184	-9.57164	-8.89643	-10.5056	-11.612	-11.4984	-11.1086	-12.2716	-13.0558	-9.84407	-10.3937	-11.7839	-12.8316	760.941	476.531	1453.82	3130.02	1455.33	2893.17	2208.1	4944.32	8515.01	919.095	1345.32	3526.1	7289.34	0.522866	0.327439	0.998964	2.15073	1.98798	1.51726	3.3974	5.85093	0.631539	0.924408	2.42289
F12	miR-373	28.8689	28.4733	26.4661	24.8081	22.06	26.9828	23.24	24.69	26.6243	25.6943	24.2092	26.5672	-2.18111	-2.27672	-2.96393	-5.57189	-7.6	-4.6872	-6.32	-7.33	-3.54574	-3.62571	-5.74078	-5.28275	4.53504	4.84576	7.80244	47.5669	16.1875	194.012	25.7625	79.8932	160.898	11.6782	12.3438	53.4744	38.9284	0.280156	0.299351	0.482003	2.93849	11.9852	1.5915	4.93547	9.9396	0.72143	0.762548	3.30343
G1	miR-374a	31.7707	32.0557	33.4192	34.9838	34.1811	36.7	33.8234	33.0508	31.3768	31.9136	31.1936	33.9827	0.720675	1.3057	3.9892	4.60378	4.52114	5.03	4.26341	1.03082	1.20681	2.59362	1.24359	2.13269	0.606814	0.404524	0.0629698	0.0411267	0.278859	0.0435513	0.0306069	0.0520698	0.489432	0.433225	0.165669	0.42232	0.228032	2.17606	1.45064	0.225813	0.147482	0.156177	0.109758	0.186725	1.75513	1.55356	0.594098	1.51446
G2	miR-376c	34.0998	33.9182	34.6084	35.0338	35.9176	33.9467	35.2445	35.5645	33.404	33.3762	33.1966	35.2877	3.04978	3.16815	5.17839	4.6538	6.25756	2.27666	5.6845	3.54451	3.23401	4.05624	3.24665	3.43774	0.12076	0.111248	0.0276154	0.0397254	0.0748372	0.0130703	0.206375	0.0194445	0.0857032	0.106283	0.0601103	0.105357	0.0922862	1.61364	1.48653	0.369006	0.530824	0.17465	2.75765	0.259824	1.1452	1.4202	0.803214	1.40781
G3	miR-7	20.2873	20.565	18.8458	18.2299	18.6232	19.611	16.809	17.9062	19.3758	18.4614	17.5852	18.6918	-10.7627	-10.185	-10.5842	-12.1501	-11.0368	-12.059	-12.751	-14.1138	-10.7942	-10.8586	-12.3648	-13.1582	1737.42	1164.12	1535.22	4545.26	2245.5	2100.95	4266.99	6893.57	17728.1	1775.79	1856.83	5274.44	9141.28	0.773732	0.518422	0.683688	2.02416	0.935624	1.90024	3.06995	7.89494	0.790819	0.826908	2.34889
G4	miR-96	27.5155	28.0054	25.6014	23.7071	21.2773	24.3	21.6641	22.7918	27.731	24.3738	21.7849	25.659	-3.53453	-2.74463	-3.82858	-6.67292	-8.38271	-7.37	-7.89587	-9.22825	-2.43899	-4.94625	-8.16507	-6.19097	11.5878	6.70219	14.2075	102.035	33.6331	333.77	165.421	238.173	599.762	5.42262	30.8296	287.033	73.0581	0.344534	0.199274	0.422425	3.03377	9.92386	4.9184	7.08151	17.8325	0.161229	0.916645	8.53424
G5	miR-103a	27.0025	27.6014	25.2802	26.4717	25.5809	26.8381	23.8149	25.5616	26.023	25.4409	25.4069	23.5731	-4.04754	-3.14863	-4.14984	-3.90831	-4.07914	-4.83187	-5.74508	-6.45838	-4.147	-3.87915	-4.5431	-8.27691	16.536	8.86816	17.7511	15.0148	14.5425	16.9022	28.4799	53.634	87.9358	17.7162	14.7143	23.3137	310.17	1.13708	0.609809	1.22064	1.03247	1.16226	1.95839	3.68808	6.04681	1.21824	1.01181	1.60314
G6	miR-15b	33.3317	33.5214	31.7688	30.6944	28.6367	32.9843	27.8199	32.03	31.075	30.5835	28.4608	29.5607	2.28167	2.77138	2.33881	0.314437	-1.02332	1.31432	-1.74008	0.01	0.904993	1.2635	-1.4892	-2.28928	0.205659	0.146465	0.197673	0.804165	0.338491	2.03259	0.402116	3.34053	0.993092	0.534035	0.416533	2.80733	4.88814	0.607578	0.432699	0.583985	2.37574	6.00488	1.18797	9.86891	2.93389	1.5777	1.23056	8.29367
G7	miR-16	24.704	24.4896	23.1289	21.3516	19.6228	23.3223	20.4118	22.67	23.0833	22.4966	21.1493	22.8507	-6.34597	-6.26045	-6.30106	-9.02844	-10.0372	-8.34768	-9.14818	-9.35	-7.08674	-6.82336	-8.80071	-8.99929	81.3443	76.6624	78.851	522.192	189.762	1050.74	325.763	567.384	652.575	135.932	113.25	445.94	511.748	0.428664	0.403992	0.415525	2.75182	5.53715	1.71669	2.98997	3.43891	0.716329	0.596797	2.34999
G8	miR-191	21.1243	20.3366	20.0487	17.362	18.2465	19.3794	16.1638	18.1	19.9433	18.3879	16.2258	17.4186	-9.92567	-10.4134	-9.38129	-13.018	-11.4135	-12.2906	-13.3962	-13.92	-10.2267	-10.9321	-13.7242	-14.4314	972.581	1363.78	666.882	8294.98	2824.56	2727.67	5010.01	10781.1	15500.2	1198.21	1953.81	13533	22094.7	0.34433	0.482829	0.236101	2.93674	0.965698	1.77373	3.81693	5.48766	0.424211	0.691724	4.79119
G9	miR-22	18.3318	18.66	15.9772	15.1517	14.8496	16.8746	13.3731	16.56	16.3422	15.3689	14.2282	14.6554	-12.7182	-12.09	-13.4528	-15.2283	-14.8104	-14.7954	-16.1869	-15.46	-13.8278	-13.9511	-15.7218	-17.1946	6738.38	4359.54	11212.2	38387.1	15174.3	28732	28434.9	74598.6	45073.8	14540.9	15837.8	54041.3	150000	0.444065	0.287297	0.738896	2.52974	1.89346	1.87388	4.91611	2.9704	0.958257	1.04373	3.56136
G10	miR-24	21.4457	21.0714	20.4632	18.2517	18.1563	20.125	17.4087	18.31	20.385	19.3643	16.7232	18.6518	-9.60432	-9.67858	-8.96684	-12.1283	-11.5037	-11.545	-12.1513	-13.71	-9.78498	-9.95568	-13.2268	-13.1982	778.373	819.486	500.365	4476.93	1643.79	2903.71	2988.04	4549.01	13400.5	882.21	993.023	9586.84	9398.58	0.473524	0.498535	0.304398	2.72354	1.76648	1.81778	2.7674	8.15221	0.536694	0.604107	5.83216
G11	miR-26a	27.9692	28.0993	26.1424	24.3756	22.18	26.3735	23.7883	26.53	26.0195	25.0064	24.4716	26.3804	-3.08078	-2.65069	-3.28761	-6.00443	-7.48	-5.29652	-5.77165	-5.49	-4.15053	-4.31355	-5.47844	-5.4696	8.46069	6.27968	9.76491	64.1968	22.1755	178.527	39.3017	54.6312	44.9422	17.7596	19.8842	44.5837	44.3113	0.381533	0.283181	0.440346	2.89494	8.05064	1.7723	2.46358	2.02666	0.800864	0.896673	2.01049
G12	miR-31	23.7589	23.6606	21.11	20.6426	18.2619	22.4675	19.637	21.7	22.6309	21.3811	19.8696	21.9943	-7.29111	-7.08937	-8.32	-9.73739	-11.3981	-9.20253	-9.92304	-10.32	-7.53906	-7.93894	-10.0804	-9.85569	156.619	136.18	319.573	853.582	366.488	2698.73	589.165	970.805	1278.29	185.987	245.39	1082.68	926.527	0.42735	0.371581	0.871986	2.32908	7.36375	1.60759	2.64894	3.48794	0.507484	0.669572	2.95419
H1	miR-39	29.0261	29.8748	31.3121	29.5192	28.45	31.0595	29.2976	31.6728	28.9444	29.5	27.5364	30.7194
H2	miR-39	30.3251	29.878	30.2939	31.2972	31.2145	30.511	28.6048	31.47	28.3357	29.3	27.6286	31.2961
H3	SNOR61	29.8571	29.4811	30.8848	29.9093	28.85	31.17	28.7943	31.9465	28.9716	28.2	27.5446	31.0368
H4	SNOR68	28.8446	30.2702	31.2303	30.0181	29.28	30.6748	29.4545	31.7966	28.6128	28.7	27.5743	30.6903
H5	SNOR72	31.8165	31.3287	30.5088	32.7423	31.97	31.9334	32.4962	31.88	31.0324	30.2877	30.8926	33.56
H6	SNOR95	32.8107	31.5608	24.75	27.7722	27.58	32.2966	27.8724	31.88	30.572	28.9972	32.9064	31.2397
H7	SNOR96A	32.8956	30.9733	24.97	29.4651	28.5	32.7519	28.3095	32.61	31.9836	28.3839	33.6866	33.4177
H8	RNU6-2	32.84	32.59	31.51	32.35	31.41	32.92	31.63	32.93	32.9028	31.2	31.85	32.88
H9	RTC	22.26	20.52	21.911	20.3717	17.3095	22.693	21.1547	21.8738	23.6297	21.951	20.7189	21.85
H10	RTC	22.395	20.734	21.9672	20.4213	17.3946	22.677	21.1506	21.8615	23.6256	22.1216	20.7675	21.87
H11	PPC	17.7269	17.4489	18.8996	17.502	17.5243	17.5701	17.5352	17.6287	17.3894	17.4206	17.5138	17.5047
H12	PPC	17.6689	17.6225	17.583	17.5341	15.8836	17.8276	17.5833	17.678	17.4762	17.5209	17.5503	17.6355
housekeeping gene		31.052	30.7446	29.4325	30.3842	29.6568	31.6647	29.5574	32.0232	30.1694	29.3211	29.9525	31.855
AVG CtRTC-AVGCtPPC		4.62957	3.0913	3.69783	2.87846	0.648073	4.98617	3.59344	4.21429	6.19486	4.5655	3.21114	4.28993
		pass	pass	pass	pass	pass	pass	pass	pass	pass	pass	pass	pass
[truncated: 1 more columns]
